# Supplementary material for: Genomic characterization of three marine fungi, including Emericellopsis atlantica sp. nov. with signatures of a generalist lifestyle and marine biomass degradation
Source: IMA Fungus. 2021 Aug 9;12:21. doi: 10.1186/s43008-021-00072-0 (PMC8351168; doi:10.1186/s43008-021-00072-0)
Supplement: Supplementary file 2 — Additional file 2 : Supplementary data 2. Overview of fungal accessions used with type status, isolation source and model selection for phylogenetic analysis. [file 43008_2021_72_MOESM2_ESM.xlsx]

## Sheet: Accession
Hagestad et al. 2021, Genomic characterization of three marine fungi, including Emericellopsis atlantica sp. nov. with signatures of a generalist lifestyle and marine biomass degradation
Supplementary data 2 - Accession
Organism	Type	Isolation_source	18S	ITS	28S	rpb2	tef	tub2
Acremonium dichromosporum CBS 638.73	Y	Rhizosphere		NR_077122.1	NG_069764.1
Acremonium exuviarum UAMH 9995	Y	Lizard		NR_077167.1	NG_056982.1			AY882947.1
Acremonium fuci CBS 112868	Y	Seaweed, Fucus		AY632653.1				AY632690.1
Acremonium salmoneum CBS 721.71	Y	Deer dung		NR_159614.1	NG_056990.1
Acremonium sp. A104		Plant, Atriplex verrucifera	KC987179.1	KC987141.1	KC987217.1	KC999001.1	KC998963.1	KC987103.1
Acremonium sp. A105		alkaline soil	KC987180.1	KC987142.1	KC987218.1	KC999002.1	KC998964.1	KC987104.1
Acremonium sp. A106		alkaline soil	KC987181.1	KC987143.1	KC987219.1	KC999003.1	KC998965.1	KC987105.1
Acremonium sp. A108		Plant, Sueda salsa	KC987183.1	KC987145.1	KC987221.1	KC999005.1	KC998967.1	KC987107.1
Acremonium sp. A111		Plant, Sueda salsa	KC987186.1	KC987148.1	KC987224.1	KC999008.1	KC998970.1	KC987110.1
Acremonium sp. E102		alkaline soil	KC987210.1	KC987172.1	KC987248.1	KC999030.1	KC998994.1	KC987134.1
Emericellopsis alkalina CBS 127350	Y	alkaline soil	NG_062924.1	NR_145051.1	NG_069149.1	KC999029.1	KC998993.1	KC987133.1
Emericellopsis alkalina M20		alkaline soil	KC987207.1	KC987169.1	KC987245.1	KC999027.1	KC998991.1	KC987131.1
Emericellopsis alkalina M71		alkaline soil	KC987208.1	KC987170.1	KC987246.1	KC999028.1	KC998992.1	KC987132.1
Emericellopsis cladophorae CMG 25	Y	Seaweed, Cladophora		MK986711				MK984311
Emericellopsis donezkii CBS 489.71	Y	River		NR_156195.1				AY632674.1
Emericellopsis enteromorphae CMG 26	Y	Seaweed, Ulva		MK986712				MK984312
Emericellopsis glabra CBS 119.40	Y	Soil		NR_145024.1	NG_069636.1			AY632673.1
Emericellopsis humicola CBS 180.56	Y	Peat soil		NR_145025.1				AY632675.1
Emericellopsis maritima CBS 491.71	Y	Seawater	KC987213.1	KC987175.1	KC987251.1	KC999033.1	KC998997.1	KC987137.1
Emericellopsis microspora CBS 380.62	Y	Wet prairie soil		NR_156196.1				AY632679.1
Emericellopsis minima CBS 190.55	Y	Mangrove soil	KC987211.1	KC987173.1	KC987249.1	KC999031.1	KC998995.1	KC987135.1
Emericellopsis minima CBS 871.68		Wheat field soil	KC987212.1	KC987174.1	KC987250.1	KC999032.1	KC998996.1	KC987136.1
Emericellopsis pallida CBS 490.71	Y	Water, Black Sea	NG_062927.1	NR_145052.1	NG_069151.1	KC999034.1	KC998998.1	KC987138.1
Emericellopsis phycophila CMG 15	Y	Seaweed, Phycophila		MK986701				MK984301
Emericellopsis stolkiae CBS 159.71	Y	Sediment salt lake		NR_156197.1				AY632684.1
Emericellopsis synnematicola CBS 176.60	Y	Soil		AY632665.1	MH869491.1			AY632681.1
Emericellopsis sp. TS7		Marine animal, sponge	Genomic	Genomic	Genomic	Genomic	Genomic	Genomic
Stanjemonium grisellum CBS 655.79	Y	Soil		NR_156501.1	NG_069774.1			AY632687.1

## Sheet: Models
Hagestad et al. 2021, Genomic characterization of three marine fungi, including Emericellopsis atlantica sp. nov. with signatures of a generalist lifestyle and marine biomass degradation
Supplementary data 2 - models
Unmerged					Merged				Merged
Partition	Name	Model	# sites		AICc	Model	# sites		BIC	Model	# sites
1	18S (SSU)	HKY+I	1636		1	HKY+I	1636		1,3,5,7,11,13	K80+I	3405
2	ITS1	GTR+I+G	138		2,4	GTR+I+G	307		2,4,6	GTR+I+G	660
3	5.8S	JC	159		3	JC	159		8,15	HKY+G	412
4	ITS2	GTR+I+G	169		5,12	GTR+I	957		9,14	GTR+G	389
5	28S (LSU)	GTR+I	868		6	GTR+I	353		10,12	F81+I	389
6	RPB2 1st codon	GTR+I	353		7,13	F81+I	442
7	RPB2 2nd codon	F81+I	353		8	GTR+G	353
8	RPB2 3rd codon	GTR+G	353		9	GTR+G	300
9	TEF1 1st codon	GTR+G	300		10	F81+I	300
10	TEF1 2nd codon	F81+I	300		11	F81	300
11	TEF1 3rd codon	F81	300		14	GTR	89
12	TUB2 1st codon	F81	89		15	K80+G	59
13	TUB2 2nd codon	JC	89
14	TUB2 3rd codon	GTR	89
15	Intron	K80+G	59
		Total	5255
